# Supplementary material for: Simulation of emulsion evolution in shear flow field under the control of bidirectional pulsed electric field
Source: PLoS One. 2026 Jul 10;21(7):e0336345. doi: 10.1371/journal.pone.0336345 (PMC13354001; doi:10.1371/journal.pone.0336345)
Supplement: S1 Data — The Excel file contains three worksheets: a) Worksheet “fig8”: Dr values corresponding to Fig. 8. Column A: Time step; Column B: Pure shear field (no electric field); Column C: Electric field perpendicular to shear direction, V=400; Column D: Electric field parallel to shear direction, V=300. b)Worksheet “fig9”: Dr values corresponding to Fig. 9. Column A: Time step; Column B: Shear rate = 1×10-5; Column C: Shear rate = 1×10-4; Column D: Shear rate = 5×10-4. All conditions with V=300. c) Worksheet “fig10”: Dr values corresponding to Fig. 10. Column A: Time step; Column B: V=100; Column C: V=200; Column D: V=500. Electric field direction parallel to shear direction, shear rate = 0.001. (XLSX) [file pone.0336345.s001.xlsx]

## Sheet: fig8
Time Step	A	B	C
0	9099	9099	9099
10	0.0989399	0.113553	0.122807
1000	1.79955	1.80313	1.84935
2000	2.56425	2.71233	2.58395
3000	3.19178	3.20406	3.0288
4000	3.54313	3.59942	3.75249
5000	4.15385	4.35456	4.07835
6000	4.45105	4.81723	4.65795
7000	4.60377	5.15693	4.99163
8000	5.18248	5.72244	4.88542
9000	5.66097	5.95492	5.49427
10000	5.87736	6.20168	5.72668
11000	6.03146	6.92868	5.90688
12000	6.60767	6.74697	6.54801
13000	7.02181	7.2048	6.5567
14000	7.14353	8.34432	6.9582
15000	6.90673	8.61466	7.12088
16000	7.67059	9.46107	7.66164
17000	7.70826	9.29899	7.99477
18000	7.65943	8.7	8.17229
19000	8.10333	9.82947	7.94646
20000	7.76639	10.5551	8.6171
21000	8.76836	10.557	9.02326
22000	9.21739	11.3	8.91794
23000	8.73546	11.9924	9.06008
24000	9.42052	11.9823	9.52738
25000	9.57172	12.7876	10.2457
26000	9.16863	12.0977	9.71281
27000	8.91065	11.8611	10.1306
28000	9.98732	13.5272	9.44489
29000	9.286	13.8827	9.3604
30000	10.1111	14.934	9.68852
31000	11.3002	16.0743	10.6659
32000	12.132	15.9396	10.3747
33000	12.2982	16.7746	12.1367
34000	11.6488	19.1526	10.479
35000	12.3928	20.0462	11.0277
36000	12.4519	19.7645	11.0069
37000	12.2795	19.7438	11.8564
38000	12.2813	19.1406	12.5587
39000	12.7533	18.2146	12.1873
40000	12.1162	21.1778	13.2137
41000	12.3953	20.7174	13.4044
42000	12.6632	20.4592	13
43000	13.4777	21.1956	12.715
44000	12.885	22.0415	12.3385
45000	12.8453	20.4487	14.4702
46000	13.7415	21.4978	13.9624
47000	13.2	23.5196	14.1462
48000	13.4294	21.8318	14.0991
49000	14.6828	25.6702	14.4036
50000	14.8257	23.3188	15.3691
51000	13.9109	20.5855	14.8257
52000	15.3703	22.8066	13.6949
53000	14.7781	22.1364	15.0839
54000	15.175	21.9327	13.6563
55000	14.2522	19.0353	13.8314
56000	14.9754	18.1466	15.031
57000	16.6689	16.8728	14.2493
58000	15.6218	16.5699	16.1159
59000	15.3691	16.1267	15.6154
60000	15.8377	15.0324	15.2539
61000	16.7031	14.961	16.1122
62000	14.9294	15.6541	14.7994
63000	15.4177	16.9145	16.5458
64000	14.8024	15.4369	16.0691
65000	16.5101	18.1235	17.0734
66000	15.1713	16.5273	15.1491
67000	14.8593	16.1964	15.9934
68000	17.1333	17.5615	16
69000	15.2219	16.8088	15.2978
70000	15.7	19	16.4228
71000	15.5783	18.8415	17.8255
72000	16.3579	18.834	18.7366
73000	16.0493	20.1164	16.8759
74000	15.7419	18.1556	16.2558
75000	16.1623	22.8398	18.3022
76000	16.27	19.9915	16.5068
77000	16.5864	22.6442	16.0393
78000	16.0658	21.3909	17.8218
79000	16.1353	18.4843	18.4812
80000	15.9316	20.6114	16.6237
81000	15.9837	22.7356	17.2246
82000	16.5864	18.3385	18.1926
83000	17.75	17.9508	16.8931
84000	17.7681	16.1241	18.729
85000	16.8724	15.33	18.5472
86000	18.0812	14.0585	17.967
87000	17.1469	12.5932	17.383
88000	16.774	11.6306	16.8282
89000	16.8828	10.3185	18.1365
90000	19.7349	9.30342	17.6022
91000	17.967	9.6792	17.1608
92000	18.8084	9.22851	17.3936
93000	17.779	8.88822	17.5357
94000	18.2416	10.1644	18.711
95000	18.7034	10.2264	18.5698
96000	18.2454	9.93023	21.2716
97000	18.9577	10.5426	19.3465
98000	21.5502	10.0598	21.854
99000	19.207	9.04239	19.5635
100000	19.2617	9.4004	20.0528
101000	18.3433	10.433	21.2931
102000	18.5472	10.0607	19.7831
103000	19.7711	9.72611	18.5188
104000	18.8506	10.5287	18.7786
105000	20.098	10.0263	20.6234
106000	18.6098	10.7799	20.1061
107000	19.6414	10.3058	21.5109
108000	19.8952	10.7077	22.8565
109000	18.2937	10.554	22.6284
110000	19.9676	10.3507	21.0769
111000	19.9352	9.95425	23.6364
112000	19.5159	10.676	24.1366
113000	20.444	10.492	22.6881
114000	19	10.5754	24.0194
115000	17.8873	11.7949	23.8173
116000	19.8589	10.4386	24.6667
117000	18.7186	10.7209	25.8646
118000	18.566	11.67	22.5091
119000	19.0386	13.3057	21.8628
120000	20.0285	13.014	22.4072
121000	18.0699	12.2304	27.153
122000	18.711	14.2713	24.2402
123000	17.8152	14.411	28.477
124000	20.3086	14.4417	24.3547
125000	18.4607	14.8038	26.8
126000	19.2852	15.1165	29.7425
127000	20.6569	16.971	26.6398
128000	19.9474	15.8712	29.0877
129000	18.9654	17.2941	29.9096
130000	17.6871	17.6654	29.9157
131000	19.72	16.1684	28.3829
132000	20.0732	17.1232	26.8811
133000	19.8992	17.1087	30.3537
134000	21.3103	17.6816	28.8092
135000	18.6364	18.0115	28.7803
136000	18.4962	18.0229	29.2529
137000	19.72	21.2735	28.7861
138000	19.4704	21.25	24.8995
139000	18.0515	21.6	29.1647
140000	18.2296	22.756	29.2353
141000	18.8851	18.904	29.5595
142000	19.179	21.4525	28.6936
143000	17.8909	22.215	29.7066
144000	22.9028	19.5826	26.8054
145000	21.8938	22.1495	30.2988
146000	18.8927	20.5325	28.5517
147000	21.2232	26.5167	28.711
148000	20.5062	24.4615	31.7325
149000	19.76	26.3867	30.3476
150000	19.2023	27.6705	32.4026
151000	17.8188	28.1111	30.9441
152000	18.1476	30.7006	36.7279
153000	19.6135	33.4792	31.8846
154000	19.1318	30.1	32.75
155000	17.7581	33.3172	29.5357
156000	19.9032	36.0373	34.089
157000	19.0309	31.071	30.1091
158000	19.2578	31.2727	34.089
159000	19.5714	34.6331	33.4832
160000	19.4901	32.08	36.6912
161000	19.8112	34.4357	31.1562
162000	19.1868	33.0342	33.6959
163000	18.9731	37.1615	33.4832
164000	20.8734	35.2555	30.679
165000	20.2377	33.6042	33.8639
166000	19.756	34.7842	34.2759
167000	19.8992	38.4286	30.1455
168000	18.5	37.5349	31.2956
169000	22.4299	40.7395	33.4027
170000	19.2812	31.8026	33
171000	18.5925	34.0915	30.4969
172000	20.4421	38.4762	34.0616
173000	18.4532	35.3066	35.3759
174000	19.2578	35.8815	36.9259
175000	19.1751	36.9847	35.0563
176000	20.7563	35.8296	31.0938
177000	18.5887	36.9618	29.0877
178000	19.8952	36.7121	34.6389
179000	19.9879	37.9062	32.3506
180000	19.1047	34.9209	32.6144
181000	19.6614	37.3385	37.8561
182000	19.1829	40.5583	31.4873
183000	19.1202	36.8485	39.5952
184000	19.8831	41.5983	34.1301
185000	18.6705	36.7955	33.6284
186000	19.1357	43.4375	29.7605
187000	19.6653	37.1374	32.7697
188000	21	45.2037	33.898
189000	19.724	48.3663	33.443
190000	19.74	47.4369	33.9116
191000	20.4008	45.6636	34.3517
192000	20.6611	44.7798	35.0986
193000	20.8523	39.3629	34.5625
194000	18.3769	41.7265	36.1087
195000	19.4173	49.3232	34.3655
196000	21.2189	40.9832	30.9379
197000	19.4252	37.7752	35.3404
198000	20.3802	36.3582	36.1522
199000	18.4419	49.4242	39.0312
200000	19.8952	44.8624	32.071

## Sheet: fig9
Time Step	1×10-5	1×10-4	5×10-4
0	9099	9099	9099
10	0.0858369	0.082397	0.0947368
1000	1.64839	1.67115	1.5942
2000	1.86584	2.00394	2.26471
3000	2.14422	2.33949	2.91943
4000	2.34829	2.50322	3.22407
5000	2.43932	2.9463	3.63494
6000	2.91787	3.16637	3.67215
7000	2.84635	3.51927	4.33954
8000	3.02055	3.64031	4.32265
9000	3.00437	3.82026	4.70114
10000	3.30504	4.08506	5.32246
11000	3.43643	4.35217	5.57106
12000	3.55706	4.20881	5.82796
13000	3.77487	4.8595	5.69843
14000	3.78958	4.88666	6.16807
15000	3.79283	5.06514	6.65321
16000	3.9419	5.39949	6.46522
17000	4.09215	5.50902	6.84195
18000	4.47978	5.53333	7.09859
19000	4.31027	5.82911	7.62375
20000	4.50501	6.01233	7.17453
21000	4.72152	5.98645	7.10248
22000	4.84795	6.31669	7.74372
23000	4.91371	6.42014	7.64842
24000	5.03245	6.88208	8.38559
25000	4.95524	6.73543	8.47731
26000	5.1059	7.17247	8.98279
27000	5.21595	7.52727	9.7205
28000	5.27497	7.57285	10.1502
29000	5.38819	7.60233	9.67076
30000	5.72787	7.27157	10.542
31000	5.66275	7.78983	10.6192
32000	5.74605	8.13051	10.0869
33000	5.93902	7.98785	10.6496
34000	6.08575	7.73109	10.7438
35000	6.32714	8.47532	11.4511
36000	6.26412	7.81864	11.3137
37000	6.65419	8.0662	11.7049
38000	6.06164	9.22332	11.7122
39000	6.65919	8.41591	12.3223
40000	6.74096	9.24852	11.8399
41000	6.6237	9.16016	12.7745
42000	7.07221	9.05416	12.6126
43000	6.80211	9.72521	13.0949
44000	7.42459	9.55172	13.514
45000	7.486	8.82109	14.4036
46000	7.78632	10.6099	13.7727
47000	7.93554	9.90167	15.1087
48000	7.67622	10.0853	13.314
49000	8.03339	9.85417	13.8281
50000	7.40065	10.0764	15
51000	7.83733	10.0957	14.8716
52000	8.04577	10.4374	17.0488
53000	7.76401	10.5477	17.5107
54000	8.25899	10.3674	17.5412
55000	8.17082	11.0347	21.1853
56000	8.30325	10.1996	18.7931
57000	7.9809	10.0274	19.502
58000	8.94402	11.3341	21.8178
59000	8.79127	11.0069	20.9274
60000	8.97679	12.0477	18.4302
61000	9.51639	11.9875	21.2696
62000	9.6157	12.329	22.1176
63000	9.01362	12.5052	23.57
64000	10.0539	13.0162	23.1564
65000	8.86069	12.7098	27.5225
66000	9.04678	12.4637	26.3892
67000	9.43927	13.4624	26.5272
68000	10.0667	12.9115	25.1186
69000	9.26096	14.6818	27.3427
70000	9.72917	13.4278	24.9128
71000	9.87924	13.0027	28.9286
72000	9.93191	13.3085	30.7658
73000	10.5553	14.1312	25.8404
74000	10.4865	14.8926	25.7037
75000	10.1826	14.6707	22.8302
76000	10.979	15.6302	29.0179
77000	10.9906	13.8914	28.5439
78000	10.9627	14.9202	26.1667
79000	10.7506	15.5833	30.4812
80000	10.5202	16.5085	27.5537
81000	11.1706	16.0759	26.4837
82000	11.4756	14.7957	28.1908
83000	12.5931	14.4243	28.3663
84000	11.7239	15.4889	29.0357
85000	11.7214	17.5719	26.1774
86000	12.7339	18.1933	28.8876
87000	12.4828	18.7663	28.6882
88000	12.0127	17.0174	25.2798
89000	12.5305	18.391	29.4337
90000	12.3003	17.7065	28.8935
91000	12.1753	20.6429	28.9172
92000	13.4886	18.8958	27.1611
93000	12.6187	19.1367	27.8807
94000	12.9918	18.8919	32.74
95000	12.8699	21.1638	32.3026
96000	13.1662	18.5152	33.6301
97000	12.8699	20.4375	39.5161
98000	13.7803	19.596	35.1511
99000	13	19.9553	33.6897
100000	14.1875	20.7881	30.8291
101000	13.9853	20.3347	32.7651
102000	14.3837	19.1445	37.313
103000	14.0619	20.4833	35.1583
104000	14.2305	20.6151	35.1799
105000	13.3803	19.1914	36.5597
106000	13.8087	20.9362	33.2993
107000	13.4646	20.0898	35.5072
108000	13.8227	20.3264	34.0347
109000	14.0828	24.0732	28.8757
110000	12.6952	21.9955	35.2302
111000	14.8292	21.8978	32.1579
112000	14.5457	22.838	32.1118
113000	14.1662	22.0089	37.3817
114000	14.2299	20.251	39.5081
115000	14.1276	21.7225	33.731
116000	13.4113	21.3377	39.224
117000	14.8972	23.1268	38.6063
118000	14.5732	21.6872	36.782
119000	14.9003	21.3247	35.2158
120000	14.1543	20.0367	36.5299
121000	14.6472	20.4398	38
122000	14.8199	26.266	40.1885
123000	14.7531	23.75	40.5372
124000	15.4822	23.5933	38.5984
125000	16.1486	21.7965	35.4348
126000	15.1139	26.3457	36.8195
127000	15.479	27.5333	37.6538
128000	14.9624	25.8743	35.4928
129000	14.5137	24.5572	38.2891
130000	13.9444	24.7739	39.8537
131000	16.0604	28.0739	38.5906
132000	14.5994	26.7027	35.7372
133000	15.1266	24.8737	31.7338
134000	14.716	28.0341	38.2969
135000	14.074	26.6108	37.7154
136000	14.0917	31.8387	37.4504
137000	15.0536	25.9841	39.8862
138000	15.2038	28.807	38.3359
139000	14.5841	27.1381	39.5968
140000	14.635	29.4311	37.1742
141000	15.2556	30.5714	38.0388
142000	15.6013	29.8424	37.4427
143000	15.7558	27.3111	36.8947
144000	14.2725	32.2614	35.5217
145000	14.8969	27.3222	36.8722
146000	15.8609	29.7169	38.6457
147000	15.6492	27.011	38.9683
148000	15.95	29.6867	38.9683
149000	14.2358	27.5363	43.4956
150000	16.1246	27.6573	40.2459
151000	16.8105	30.9748	36.6119
152000	16.8386	30.5123	36.5896
153000	16.4521	29.3988	36.8872
154000	15.95	28.017	34.2937
155000	18.902	28.0057	36.0441
156000	17.7778	29.375	33.8138
157000	18.166	29.9515	35.558
158000	17.3285	32.7682	37.7385
159000	17.0248	31.1132	40.8917
160000	17.7815	28.5491	40.9167
161000	17.4618	29.8072	43.4779
162000	18.6628	32.7947	43.4602
163000	17.48	32.1623	37.1742
164000	19.1468	31.75	36.3111
165000	17.5547	29.0765	38.0388
166000	16.7972	28.3908	39.8699
167000	17.7852	29.9818	36.3407
168000	18.4253	30.5741	33.2789
169000	18.7432	29.0824	37.4504
170000	20.5702	30.1829	37.1591
171000	19.4798	31.3481	35.3165
172000	18.2	31.7564	33.7793
173000	20.6282	31.7436	35.7737
174000	18.4122	29.8012	36.6119
175000	19.0472	29.7952	39.9024
176000	18.5364	28.8947	39.5806
177000	18.0336	28.2286	41.2521
178000	20.4557	28.2286	40.5537
179000	19.7073	29.4167	39.8862
180000	18.3485	30.537	40.9083
181000	17.7794	30.537	41.2605
182000	19.3147	30.537	39.5806
183000	19.49	30.5432	39.8862
184000	17.7033	31.3291	39.5806
185000	18.6873	31.1258	40.2951
186000	18.3878	31.5223	37.1894
187000	18.3295	30.3252	39
188000	18.5402	29.2308	38.3672
189000	17.4729	29.5928	38.9841
190000	19.3466	29.5928	38.062
191000	16.5911	29.4226	36.0809
192000	18.8638	29.4226	38.7008
193000	19.4578	29.0706	37.7846
194000	17.0565	29.7771	36.6493
195000	17.9148	29.9636	37.7923
196000	17.2536	29.5988	37.8
197000	17.5891	29.9636	39.9756
198000	19.1462	29.9697	39.9837
199000	20.3096	29.7831	41.3361
200000	19.2262	29.9697	40.2951
201000	17.6533	29.7892	38.9921
202000	21.0739	29.7892	38.3828
203000	20.7725	29.7892	36.1176
204000	20.0083	30.1585	33.8276
205000	22.1689	30.1585	34.5352
206000	22.0636	30.5309	35.5362
207000	21.0565	30.5309	36.5896
208000	20.9827	30.3436	38.7323
209000	22.0636	30.537	40.0163
210000	21.2763	30.7329	38.7087
211000	19.4378	30.925	38.1085
212000	19.8689	30.925	39.344
213000	20.688	30.925	39.352
214000	23.0474	30.925	39.6613
215000	22.3963	30.925	39.368
216000	22.4378	30.925	39.6694
217000	21.3509	30.925	41.3529
218000	22.5602	30.925	41.7034
219000	20.9655	30.925	41.3445
220000	21.2576	30.925	42.0684
221000	21.8386	30.925	40.6529
222000	22.447	30.7329	40.6446
223000	23.1905	30.925	40.6529
224000	22.6512	30.925	40.6446
225000	22.2146	30.925	41.6949
226000	21.6089	30.925	41.6949
227000	25.3698	30.925	41.6864
228000	25.067	30.925	41.3445
229000	22.9151	30.7329	41
230000	23.9557	30.7329	41.3529
231000	22.7746	30.925	40.3361
232000	22.463	30.7329	40.3361
233000	21.8559	30.7329	40.3361
234000	22.1644	30.7329	40.6694
235000	22.4815	30.7329	40.3361
236000	21.5422	30.9312	39.6774
237000	21.9412	30.3558	39.6774
238000	22.3594	30.7391	39.6774
239000	21.7309	30.7391	39.6774
240000	21.7444	30.5494	40.0081
241000	22.2385	30.7391	40.0081
242000	23.3221	30.7391	39.6855
243000	23.5583	30.7391	39.6855
244000	23.0142	30.9375	39.6855
245000	22.8169	30.9375	40.0163
246000	23.6214	30.9375	40.0163
247000	25.9149	30.9375	40.3443
248000	26.0535	30.9375	40.3443
249000	25.9362	30.9375	40.3443
250000	27.2849	31.1321	40.3443
251000	27.4438	31.1321	40.3443
252000	27.1444	31.1321	40.686
253000	27.6158	31.1321	40.686
254000	28.1207	30.9375	41.025
255000	24.9082	30.9375	40.3443
256000	23.8049	30.9375	40.3443
257000	23.6845	30.9375	40.6777
258000	24.697	30.9375	40.3443
259000	26.1818	30.9375	41.025
260000	25.623	30.9375	41.7288
261000	26.7814	30.9375	41.3782
262000	28.1897	30.9375	41.3782
263000	28.8353	30.9375	41.3782
264000	28.3526	30.9375	41.3782
265000	28.0057	30.9375	41.7288
266000	28.6784	30.9375	41.0333
267000	26.4703	30.9375	41.7288
268000	25.7579	30.9375	40.3525
269000	26.6033	30.9375	40.686
270000	26.7596	30.9375	39.6935
271000	27.5449	30.7453	40.3525
272000	27.7006	30.7453	40.3525
273000	27.5449	30.7453	40.3525
274000	27.858	30.7453	40.3525
275000	28.6725	30.7453	40.3525
276000	28.1782	30.7453	40.3525
277000	27.2333	30.7453	40.3525
278000	28.1897	30.7453	40.0244
279000	27.0663	30.7453	40.0244
280000	27.5169	30.7453	39.7016
281000	27.5169	30.7453	39.7016
282000	28	30.7453	39.7016
283000	27.8239	30.7453	39.7016
284000	27.5169	30.7453	39.7016
285000	26.587	30.7453	39.7016
286000	26.0106	30.7453	39.7016
287000	25.7368	30.7453	39.384
288000	26.1551	30.7453	39.384
289000	26.3226	30.7453	39.384
290000	25.474	30.7453	39.384
291000	27.0608	30.7453	39.384
292000	25.4792	30.7453	39.7097
293000	25.9048	30.7453	40.0325
294000	27.2167	30.7453	39.7097
295000	27.3743	30.7453	40.3525
296000	27.5281	30.7453	39.384
297000	27.8409	30.7453	40.0244
298000	28.1724	30.7453	39.384
299000	29.0059	30.7453	40.0244
300000	28.8235	30.7453	39.384
301000	27.661	30.7453	40.0244
302000	27.6554	30.7453	39.384
303000	27.0331	30.7453	40.0244
304000	27.0442	30.7453	39.7016
305000	27.3575	30.7453	39.7016
306000	26.5978	30.7453	40.3689
307000	26.7322	30.7453	40.3689
308000	26.8901	30.7453	40.3689
309000	26.7377	30.7453	40.0407
310000	27.6667	30.7453	41.0417
311000	27.8011	30.7453	40.3689
312000	27.6441	30.7453	40.7025
313000	27.7955	30.7453	41.3866
314000	29.125	30.7453	41.0417
315000	28.1149	30.7453	41.0417
316000	27.4831	30.7453	41.3866
317000	28.4535	30.7453	40.3607
318000	28.7941	30.7453	40.3525
319000	27.0166	30.7453	40.686
320000	28.2659	30.7453	40.0163
321000	28.436	30.5556	39.368
322000	28.7765	30.5556	39.368
323000	29.125	30.5556	40.6777
324000	30.4286	30.5556	41.7373
325000	28.9704	30.5556	41.3866
326000	29.3174	30.5556	42.1197
327000	27.7841	30.5556	41.0583
328000	28.2659	30.5556	38.748
329000	28.7882	30.5556	39.0476
330000	30.0429	30.5556	39.0476
331000	30.4348	30.5556	37.8385
332000	28.6199	30.5556	38.1163
333000	29.6848	30.5556	39.352
334000	27.7841	30.5556	39.352
335000	27.6215	30.5556	39.6855
336000	28.1207	30.5556	37.8077
337000	28.6199	30.5556	38.4141
338000	30.2284	30.5556	38.4297
339000	27.7898	30.5556	40.3361
340000	28.1264	30.5556	40
341000	27.96	30.5556	40
342000	28.6257	30.5556	41
343000	30.2284	30.5556	42.0598
344000	31.0127	30.5556	41.3361
345000	31.5935	30.5556	42.0684
346000	31.4038	30.5556	40.6529
347000	31.8117	30.5556	40.6446
348000	30.6125	30.5556	41
349000	29.2934	30.5556	41
350000	28.7647	30.5556	41.3445
351000	30.4161	30.5556	41.3445
352000	29.8537	30.5556	41.3361
353000	30.4286	30.5556	41.6949
354000	28.3006	30.5556	41.6949
355000	28.1379	30.5556	41.6949
356000	27.3296	30.5556	41.7034
357000	27.9886	30.5556	41.7034
358000	29.9207	30.5556	41.0083
359000	29.5482	30.5556	41.0083
360000	30.4783	30.5556	40.6694
361000	28.655	30.5556	41.0083
362000	28.3237	30.5556	40.6694
363000	27.8409	30.5556	40.3279
364000	28.3121	30.5556	40.6694
365000	27.678	30.5556	40.6694
366000	28.655	30.5556	40.6694
367000	28.3237	30.5556	40.6694
368000	29.5181	30.5556	41.0083
369000	29.1607	30.5556	40.6612
370000	29.5241	30.5556	40.6612
371000	27.3296	30.5556	41
372000	26.4486	30.5556	41.3445
373000	25.8677	30.5556	41
374000	26.2849	30.5556	40.6529
375000	25.9947	30.5556	40.6529
376000	25.3109	30.5556	40.6529
377000	25.873	30.5556	40.6446
378000	26.8901	30.5556	41.6949
379000	26.1337	30.5556	40.6612
380000	25.4323	30.5556	40.9917
381000	24.2637	30.5556	40.6694
382000	25.1753	30.5556	41.7542
383000	24.6515	30.5556	41.0417
384000	25.2798	30.5556	40.3525
385000	24.4925	30.5556	39.352
386000	25.5602	30.5556	40.6529
387000	25.0256	30.7453	40.3361
388000	26.4054	30.7453	41.025
389000	25.0308	30.7453	39.9919
390000	25.041	30.7453	40.6694
391000	25.3057	30.7453	39.9919
392000	24.9133	30.7453	39.336
393000	24.6414	30.7453	38.6929
394000	24.7817	30.7453	39.336
395000	25.3109	30.7453	40.9917
396000	26.2688	30.7453	40.6446
397000	26.5435	30.7453	40.2951
398000	27.0166	30.7453	39.6532
399000	26.5489	30.7453	39.6855
400000	26.3892	30.7453	39.376

## Sheet: fig10
Time Step	100V	200V	500V
0	9099	9099	9099
10	0.122807	0.0808081	0.108871
1000	1.84935	1.97066	1.71103
2000	2.58395	2.57606	2.30968
3000	3.0288	3.1747	2.75593
4000	3.75249	3.4879	3.23701
5000	4.07835	4.29018	3.62824
6000	4.65795	4.74249	3.95796
7000	4.99163	5.13276	4.27064
8000	4.88542	5.26082	4.72172
9000	5.49427	5.6706	4.94994
10000	5.72668	6.04577	5.21394
11000	5.90688	6.27	5.2897
12000	6.54801	6.39685	5.50437
13000	6.5567	6.68358	6.05114
14000	6.9582	6.65339	5.98933
15000	7.12088	7.35218	6.56877
16000	7.66164	7.07621	6.35823
17000	7.99477	7.47712	6.46434
18000	8.17229	8.38225	7.23883
19000	7.94646	8.61296	7.20213
20000	8.6171	8.54029	7.44131
21000	9.02326	8.6797	8.19726
22000	8.91794	8.97885	7.94176
23000	9.06008	8.46655	8.20784
24000	9.52738	9.44177	8.66905
25000	10.2457	9.16732	8.13468
26000	9.71281	9.61992	8.26154
27000	10.1306	10.9425	8.38726
28000	9.44489	10.2167	8.36007
29000	9.3604	10.5	9.41221
30000	9.68852	11.4071	8.83005
31000	10.6659	10.4923	9.13469
32000	10.3747	10.5253	10.8715
33000	12.1367	11.4582	9.6
34000	10.479	12.03	10.2238
35000	11.0277	12.2985	11.4249
36000	11.0069	11.3012	11.2164
37000	11.8564	11.2547	11.8833
38000	12.5587	12.3744	11.3673
39000	12.1873	12.313	12.8728
40000	13.2137	12.5544	12.3447
41000	13.4044	13.1301	11.8829
42000	13	13.3923	13.0909
43000	12.715	13.2904	12.7823
44000	12.3385	13.0728	13.8886
45000	14.4702	15.2821	14.5497
46000	13.9624	14.5194	13.496
47000	14.1462	13.9112	14.9617
48000	14.0991	14.2639	14.4209
49000	14.4036	14.7576	14.8921
50000	15.3691	15.4778	14.022
51000	14.8257	15.2759	14.7493
52000	13.6949	14.8541	14.6504
53000	15.0839	17.6823	15.7908
54000	13.6563	16.2119	17.1367
55000	13.8314	16.5661	16.5321
56000	15.031	18.5698	16.6699
57000	14.2493	18.5263	14.3473
58000	16.1159	18.4532	16.205
59000	15.6154	18.9269	17.3154
60000	15.2539	23.3744	16.9121
61000	16.1122	21.4478	17.1049
62000	14.7994	19.2031	17.1617
63000	16.5458	21.342	15.6566
64000	16.0691	21.4913	15.8171
65000	17.0734	19.5556	16.4222
66000	15.1491	20.3512	16.8544
67000	15.9934	21.4652	17.1078
68000	16	24.0341	19.718
69000	15.2978	21.9152	19.6704
70000	16.4228	23.8738	19.4444
71000	17.8255	22.5413	18.5141
72000	18.7366	25.1015	18.3972
73000	16.8759	23.0748	19.7388
74000	16.2558	26.0842	17.9181
75000	18.3022	22.5799	18.2743
76000	16.5068	27.5167	17.0513
77000	16.0393	28.659	18.1884
78000	17.8218	24.8342	18.9179
79000	18.4812	26.0421	19.5793
80000	16.6237	27.9153	20.1402
81000	17.2246	24.5622	20.0112
82000	18.1926	27.0656	19.4909
83000	16.8931	26.7838	20.2491
84000	18.729	26.367	21.2174
85000	18.5472	28.907	21.0312
86000	17.967	32.3896	22.2521
87000	17.383	30.0783	22.5732
88000	16.8282	31.0559	22.7679
89000	18.1365	36.3116	21.8024
90000	17.6022	35	21.1172
91000	17.1608	28.9826	20.9961
92000	17.3936	31.3522	23.7193
93000	17.5357	32.75	21.5833
94000	18.711	29.5238	22.1255
95000	18.5698	32.1948	22.7458
96000	21.2716	37.0821	22.2571
97000	19.3465	33.3691	22.0121
98000	21.854	29.0117	21.375
99000	19.5635	33.8912	22.2927
100000	20.0528	30.378	22.5473
101000	21.2931	30.0783	23.178
102000	19.7831	31.8854	23.4487
103000	18.5188	31.6646	21.5412
104000	18.7786	29.7321	22.6598
105000	20.6234	31.3711	25.8028
106000	20.1061	30.5276	26.9463
107000	21.5109	30.4847	26.6667
108000	22.8565	32.4575	28.1624
109000	22.6284	29.5179	23.8918
110000	21.0769	32.9073	25.367
111000	23.6364	30.2683	24.0173
112000	24.1366	35.6214	26.555
113000	22.6881	29.4793	27.895
114000	24.0194	33.1325	26.9614
115000	23.8173	28.0449	28.1106
116000	24.6667	38.5615	27.6749
117000	25.8646	38.6154	28.5228
118000	22.5091	32.4416	28.7041
119000	21.8628	30.2364	26.7381
120000	22.4072	33.6622	26.1682
121000	27.153	33.5946	28.9026
122000	24.2402	32.0387	28.5606
123000	28.477	33.396	27.1731
124000	24.3547	36.3723	30.4839
125000	26.8	38.7364	30.8098
126000	29.7425	36.2246	29.2577
127000	26.6398	34.2671	29.3351
128000	29.0877	43.3534	27.5121
129000	29.9096	37.1778	28.0985
130000	29.9157	46.7222	28.6281
131000	28.3829	39.8968	30.8703
132000	26.8811	39.1484	27.6425
133000	30.3537	40.3387	26.8732
134000	28.8092	39.96	28.5821
135000	28.7803	37.1716	27.281
136000	29.2529	42.339	32.7955
137000	28.7861	38.9609	28.2745
138000	24.8995	37.7955	30.4421
139000	29.1647	40.6992	30.3403
140000	29.2353	41.825	26.6129
141000	29.5595	43.6957	30.0829
142000	28.6936	38.6462	29.6429
143000	29.7066	39.2891	30.9628
144000	26.8054	35.0699	32.1823
145000	30.2988	43.7043	32.0495
146000	28.5517	44.7143	30.4115
147000	28.711	40.3468	31.8207
148000	31.7325	40.9262	30.3523
149000	30.3476	43.0603	33.9133
150000	32.4026	42.3051	31.0159
151000	30.9441	41.9916	29.6616
152000	36.7279	37.291	32.7444
153000	31.8846	44.4071	27.514
154000	32.75	40.4839	30.5751
155000	29.5357	43.0085	31.1053
156000	34.089	40.5565	29.2921
157000	30.1091	47.028	30.3949
158000	34.089	40.7886	25.7
159000	33.4832	40.7805	35.1124
160000	36.6912	40.6504	30.6443
161000	31.1562	39.3465	31.3684
162000	33.6959	38.9922	29.995
163000	33.4832	47.1321	28.1179
164000	30.679	46.3889	29.2255
165000	33.8639	40.024	30.2374
166000	34.2759	44.0439	29.98
167000	30.1455	46.5278	30.015
168000	31.2956	39.5276	33.5754
169000	33.4027	47.1121	32.0372
170000	33	42.6017	29.8317
171000	30.4969	39.4646	30.0547
172000	34.0616	43.9561	31.1495
173000	35.3759	40.3548	29.1884
174000	36.9259	40.6341	33.6889
175000	35.0563	44.2035	31.8482
176000	31.0938	38.0916	31.2051
177000	29.0877	38.4308	33.6685
178000	34.6389	42.7778	30.465
179000	32.3506	40.4355	31.7969
180000	32.6144	41.5124	31.2092
181000	37.8561	40.8943	31.7565
182000	31.4873	49.901	27.5405
183000	39.5952	42.2941	32.3862
184000	34.1301	40.5081	31.2081
185000	33.6284	43.2672	31.449
186000	29.7605	39.1016	30.4138
187000	32.7697	45.945	33.9451
188000	33.898	47.6571	32.7249
189000	33.443	44.6071	30.3529
190000	33.9116	40.959	28.6806
191000	34.3517	45.5727	29.9952
192000	35.0986	40.08	29.851
193000	34.5625	43.3103	33.5269
194000	36.1087	43.3707	32.5156
195000	34.3655	41.1639	35.1404
196000	30.9379	44.9554	30.7044
197000	35.3404	38.907	29.9091
198000	36.1522	39.4803	32.8848
199000	39.0312	40.04	33.8065
200000	32.071	44.6696	31.315
	100V	200V	500V
